# Supplementary material for: A chaperone-proteasome-based fragmentation machinery is essential for aggrephagy
Source: Nat Cell Biol. 2025 Aug 27;27(9):1448–64. doi: 10.1038/s41556-025-01747-1 (PMC12431860; doi:10.1038/s41556-025-01747-1)
Supplement: Supplementary file 3 — siRNA probes used in this study. [file 41556_2025_1747_MOESM3_ESM.xlsx]

## Sheet: Sheet1
Supplementary information
Supplementary Table 1. siRNA probes used in this study.
Gene	siRNA probe sequence	Manufacturer and catalogue number
Scramble/siCtr	UGGUUUACAUGUCGACUAA	Dharmacon (D-001810-01)
FIP200	GGAGUGGGCUGGUGCUUUA	Dharmacon (J-021117-05)
TAX1BP1	smartpool	Dharmacon (LQ-016892-00-0002)
DANJB6	CAUUCCAACAAUCUCGUAA	Dharmacon (custom designed)
HSPBP1	smartpool	Dharmacon (M-016607-01-0005)
HSPB1	smartpool	Dharmacon (L-012735-01-0010)
HSPB7	smartpool	Dharmacon (M-008952-01-0005)
HSPA8	smartpool	Dharmacon (L-017609-00-0005)
HSPA1A	smartpool	Dharmacon (L-005168-00-0005)
HSPH1	smartpool	Dharmacon (M-004972-00)
HSPH2	smartpool	Dharmacon (M-012636-02)
HSPH3	smartpool	Dharmacon (M-017633-01)
BAG3	smartpool	Dharmacon (M-011957-01)
DNAJA1	smartpool	Dharmacon (L-019617-00-0005)
DNAJA2	smartpool	Dharmacon (L-012104-00-0005)
DNAJB1	smartpool	Dharmacon (L-012735-01-0010)
DNAJB2	smartpool	Dharmacon (L-017685-01-0010)
DNAJB4	smartpool	Dharmacon (L-015678-01-0005)
ADRM1	smartpool	Dharmacon (L-012340-01)
PSMA1	smartpool	Dharmacon (L-010123-00)
PSMA2	smartpool	Dharmacon (L-011757-00)
PSMA3	smartpool	Dharmacon (L-011758-00)
PSMA4	smartpool	Dharmacon (L-017211-00)
PSMA5	smartpool	Dharmacon (L-011359-00)
PSMA6	smartpool	Dharmacon (L-011360-00)
PSMA7	smartpool	Dharmacon (L-004209-00)
PSMB1	smartpool	Dharmacon (L-011361-00)
PSMB2	smartpool	Dharmacon (L-010461-00-0005)
PSMB3	smartpool	Dharmacon (L-017489-00)
PSMB4	smartpool	Dharmacon (L-011362-00)
PSMB5	smartpool	Dharmacon (L-004522-00)
PSMB6	smartpool	Dharmacon (L-006020-00)
PSMB7	smartpool	Dharmacon (L-006021-00)
PSMB8	smartpool	Dharmacon (L-006022-00)
PSMB9	smartpool	Dharmacon (L-006023-00)
PSMB10	smartpool	Dharmacon (L-006019-00)
PSMB11	smartpool	Dharmacon (L-022033-00)
PSMC1	smartpool	Dharmacon (L-009578-01-0005)
PSMC2	smartpool	Dharmacon (L-008180-01)
PSMC3	smartpool	Dharmacon (L-008738-00)
PSMC4	smartpool	Dharmacon (L-009261-01)
PSMC5	smartpool	Dharmacon (L-009484-00-0005)
PSMC6	smartpool	Dharmacon (L-009570-01)
PSMD1	smartpool	Dharmacon (L-011363-01)
PSMD2	smartpool	Dharmacon (L-017212-00)
PSMD3	smartpool	Dharmacon (L-011364-01)
PSMD4	smartpool	Dharmacon (L-011365-00)
PSMD5	smartpool	Dharmacon (L-012006-00)
PSMD6	smartpool	Dharmacon (L-021249-02)
PSMD7	smartpool	Dharmacon (L-009621-00)
PSMD8	smartpool	Dharmacon (L-017583-00)
PSMD9	smartpool	Dharmacon (L-013426-02)
PSMD10	smartpool	Dharmacon (L-011366-01)
PSMD11	smartpool	Dharmacon (L-011367-01)
PSMD12	smartpool	Dharmacon (L-011368-01)
PSMD13	smartpool	Dharmacon (L-011369-01)
PSMD14	smartpool	Dharmacon (L-006024-00)
