# Supplementary material for: A chaperone-proteasome-based fragmentation machinery is essential for aggrephagy
Source: Nat Cell Biol. 2025 Aug 27;27(9):1448–64. doi: 10.1038/s41556-025-01747-1 (PMC12431860; doi:10.1038/s41556-025-01747-1)
Supplement: Supplementary file 15 — Statistical Source Data file containing all source data, with named tabs for each figure/extended data figure item. [file 41556_2025_1747_MOESM15_ESM.xlsx]

## Sheet: Figure 1e
Puncta size	set1	set2	set3	set4	set5	set6	AV	SD	p-value
CM	31.7023	30.1973	26.864	24.4595	26.6752	27.6254	27.9206	2.61602
VER	31.9752	34.2512	32.5598				32.9287	1.18198	0.00552226

## Sheet: Figure 1f
degradation rate (slope)
	set1	set2	set3	Average	SD	p-value
CM	0.0954926	0.102349	0.0977561	0.0985324	0.0034933
VER	0.009823	0.0128242	0.0181566	0.0136012	0.00422078	,
Yellow puncta curve
CM	time (h)	set1	set2	set3	AV	SD		VER	time (h)	set1	set2	set3	AV	SD
	2		0.817445	0.838483	0.831359	0.0187622			2		0.777439	0.825466	0.801453	0.0339598
	2.5	0.805852	0.78647	0.811475	0.802474	0.0195071			2.5	0.832681	0.804744	0.836613	0.824679	0.0173764
	3	0.759931	0.750237	0.774834	0.7614	0.0212596			3	0.83744	0.811141	0.848527	0.832369	0.0192017
	3.5	0.710926	0.69993	0.737563	0.714565	0.0200319			3.5	0.849854	0.820975	0.858868	0.843232	0.0197953
	4	0.666983	0.662532	0.683366	0.660258	0.0283529			4	0.848849	0.825498	0.852386	0.842244	0.0146102
	4.5	0.606118	0.610778	0.649936	0.617146	0.0338923			4.5	0.852952	0.830353	0.862995	0.848767	0.0167184
	5	0.5756	0.570417	0.604262	0.571329	0.0409779			5	0.853471	0.838703	0.853622	0.848599	0.00857021
	5.5	0.535238	0.531247	0.563217	0.524408	0.0418792			5.5	0.867288	0.82589	0.854906	0.849361	0.0212485
	6	0.483671	0.48997	0.526649	0.482624	0.0418811			6	0.859133	0.825537	0.843228	0.842633	0.0168062
	6.5	0.44882	0.440577	0.47966	0.439592	0.0421443			6.5	0.868689	0.817197	0.841937	0.842608	0.0257524
	7	0.404822	0.411469	0.432587	0.403883	0.0407052			7	0.852077	0.823163	0.833778	0.836339	0.0146264
	7.5	0.386214	0.385328	0.414074	0.381282	0.0450293			7.5	0.853056	0.805584	0.833691	0.830777	0.0238702
	8	0.367569	0.353589	0.381197	0.351156	0.0400683			8	0.849935	0.806715	0.831733	0.829461	0.021699
	8.5	0.33996	0.335981	0.364705	0.334587	0.0461626			8.5	0.850071	0.793601	0.817754	0.820475	0.0283334
	9	0.325665	0.317516	0.336299	0.311189	0.0452909			9	0.842218	0.782299	0.793586	0.806034	0.0318403
	9.5	0.312428	0.295324	0.323253	0.299494	0.0413276			9.5	0.831522	0.768636	0.788564	0.796241	0.0321381
	10	0.300301	0.276228	0.307627	0.282926	0.0429401			10	0.816245	0.761035	0.783901	0.78706	0.0277404
	10.5	0.292043	0.265442	0.293987	0.273699	0.0447027			10.5	0.813015	0.742169	0.787121	0.780769	0.0358476
	11	0.277035	0.254508	0.276755	0.253737	0.0376598			11	0.802152	0.743585	0.777115	0.774284	0.0293858
	11.5		0.240711	0.266371	0.238373	0.0437245			11.5		0.739939	0.780271	0.760105	0.0285187
	12		0.231926	0.254237	0.232057	0.0409163			12		0.738229	0.765448	0.751838	0.0192469
	12.5		0.223576	0.244352	0.222209	0.046291			12.5		0.730219	0.760511	0.745365	0.0214192
	13	0.234146	0.209488	0.228079	0.219657	0.0418353			13	0.77701	0.721259	0.739109	0.745793	0.0284698
	13.5	0.230057	0.205408	0.2136	0.207878	0.0357331			13.5	0.782627	0.718131	0.732502	0.74442	0.0338594
	14		0.201801	0.216469	0.201374	0.0394505			14		0.729333	0.725844	0.727588	0.00246655
	14.5	0.209057	0.193977	0.210294	0.198659	0.0378221			14.5	0.780922	0.714958	0.731436	0.742439	0.0343305
	15		0.18408	0.200177	0.186949	0.0444542			15		0.709823	0.718105	0.713964	0.00585661
	15.5	0.198919	0.185183	0.198846	0.185658	0.0384344			15.5	0.773884	0.707847	0.684295	0.722009	0.0464428
	16	0.193916	0.174967	0.193363	0.179501	0.0372354			16	0.776094	0.7005	0.679368	0.718654	0.0508546
	16.5		0.174514	0.191464	0.173406	0.0415982			16.5		0.704125	0.667517	0.685821	0.0258858
	17	0.18005	0.165462	0.184807	0.169751	0.0374172			17	0.755711	0.71439	0.677898	0.716	0.0389312
	17.5	0.172195	0.158659	0.189706	0.165293	0.0370284			17.5	0.749015	0.704053	0.683072	0.712047	0.0336906
	18	0.163574	0.158114	0.181256	0.160675	0.039276			18	0.749224	0.7008	0.646244	0.698756	0.05152
	18.5	0.17117	0.155328	0.178746	0.163031	0.036076			18.5	0.737974	0.691719	0.672616	0.70077	0.0336056
	19	0.169615	0.15399	0.169512	0.159949	0.0345256			19	0.726245	0.685916	0.651536	0.687899	0.0373938

## Sheet: Figure 1h
puncta size
	set1	set2	set3	set4	set5	set6	set7	set8	set9	set10	AV	SD	p-value										ANOVA
siCtr	21.9419	18.8034	10.6207		18.0909	14.0225	21.1983	20.8929		31.5468	19.6397	6.17685											VAR00001
siCtr+baf	15.0804	12.631	7.38356	9.2676	9.54882	9.32192	9.6397	9.47602	8.33981	8.04515	9.8734	2.29976	0.001											Sum of Squares	df	Mean Square	F	Sig.
siHSPBP1	18.7006	15.8012	18.7445	21.8488							18.7738	2.46967	1										Between Groups	4175.15	13	321.165	13.848	<,001
siHSPB1	11.1921	14.5451		22.7706							16.1693	5.95768	0.967										Within Groups	1043.66	45	23.192
siHSPB7	16.3512	17.9427	24.5078								19.6006	4.32366	1										Total	5218.81	58
siHSP70/siHSPA1A	36.0129	25.0767	23.2979	32.6494							29.2592	6.05909	0.024
siHSP110					33.925	30.8934	43.4531				36.0905	6.55393	<,001
siBAG3	16.1109	10.9926	16.5323	16.0768							14.9281	2.63187	0.696
siDNAJA1								24.4927	22.6542	36.9379	28.0283	7.77055	0.133
siDNAJA2								29.49	35.5324	39.236	34.7528	4.91953	<,001										Multiple Comparisons
siDNAJB1								25.4654	25.5877	19.9941	23.6824	3.19477	0.912										Dependent Variable: VAR00001
siDNAJB2	18.5833	20.9016	7.9843	12.0517							14.8802	5.93081	0.684										Dunnett t (2-sided) a
siDNAJB6	35.4845	31.341	33.0044	41.6929							35.3807	4.53948	<,001										(I) VAR00002	(J) VAR00002	Mean Difference (I-J)	Std. Error	Sig.	95% Confidence Interval
siDNAJB4	23.5429	26.4933	18.9916								23.0093	3.77921	0.974															Lower Bound	Upper Bound
																						siCtr+baf	2	1	-9,76629*	2.28436	0.001	-16.5805	-2.9521
																						siHSPBP1	3	1	-0.86592	2.9491	1	-9.663	7.9312
																						siHSPB1	4	1	-3.47043	3.26035	0.967	-13.196	6.2552
																						siHSPB7	5	1	-0.03912	3.26035	1	-9.7647	9.6865
																						siHSP110	6	1	16,45080*	3.26035	<,001	6.7252	26.1764
																						siBAG3	7	1	-4.71154	2.9491	0.696	-13.5087	4.0856
																						siDNAJA1	8	1	8.38858	3.26035	0.133	-1.337	18.1142
																						siDNAJA2	9	1	15,11312*	3.26035	<,001	5.3875	24.8387
																						siDNAJB1	10	1	4.04269	3.26035	0.912	-5.6829	13.7683
																						siDNAJB2	11	1	-4.75947	2.9491	0.684	-13.5566	4.0377
																						siDNAJB6	12	1	15,74100*	2.9491	<,001	6.9439	24.5381
																						siDNAJB4	13	1	3.36959	3.26035	0.974	-6.356	13.0952
																						siHSP70/siHSPA1A	14	1	9,61952*	2.9491	0.024	0.8224	18.4167
																							* The mean difference is significant at the 0.05 level.
																							a Dunnett t-tests treat one group as a control, and compare all other groups against it.

## Sheet: Figure 1i
Degradation rate
	set1	set2	set3	set4	set5	set6	set7	set8	set9	set10	AV	SD	p-value						ANOVA
siCtr	0.0586638	0.0736308	0.0892806		0.0727066	0.107965	0.0783176	0.0516878	0.0888555	0.0717826	0.0769879	0.0169037							VAR00049
siCtr+baf	0.00554359	0.00961951	0.00899228	-0.0027056	-0.000506976	0.00308647	0.00241932	-0.00426194	-0.00889828	0.00617038	0.00194587	0.0060059	<,001							Sum of Squares	df	Mean Square	F	Sig.
siHSPBP1	0.0912934	0.0894175	0.0932561	0.0890016							0.0907422	0.00195002	0.627						Between Groups	0.072	13	0.006	30.578	<,001
siHSPB1	0.120967	0.097104		0.067858							0.0953098	0.0266001	0.382						Within Groups	0.008	47	0
siHSPB7	0.0739386	0.0728877	0.0285092	0.0666749							0.0605026	0.0215684	0.384						Total	0.08	60
siHSP70/siHSPA1A	0.0478172	0.054271	0.0429377	0.032131							0.0442892	0.00934046	0.002
siHSP110					0.0224944	0.0154715	0.0195752				0.0191804	0.00352807	<,001
siBAG3	0.0925848	0.107898	0.107761	0.125235							0.10837	0.0133442	0.004						Multiple Comparisons
siDNAJA1								0.099529	0.0989954	0.107682	0.102069	0.00486845	0.079						Dependent Variable: VAR00049
siDNAJA2								0.0609673	0.0747877	0.0748969	0.0702173	0.00801091	0.998						Dunnett t (2-sided) a
siDNAJB1								0.0678023	0.0541331	0.0570056	0.059647	0.00720726	0.455						(I) VAR00048	(J) VAR00048	Mean Difference (I-J)	Std. Error	Sig.	95% Confidence Interval
siDNAJB2	0.0713819	0.0581933	0.0971755	0.0487883							0.0688848	0.0210141	0.981											Lower Bound	Upper Bound
siDNAJB6	0.0162337	0.0404079	0.0112159	0.00868214							0.0191349	0.014525	<,001					siCtr+baf	2	1	-,075*	0.006	<,001	-0.09	-0.06
siDNAJB4	0.0688874	0.0712688	0.0718524								0.0706695	0.00157071	0.999					siHSPBP1	3	1	0.014	0.008	0.627	-0.01	0.04
																		siHSPB1	4	1	0.018	0.009	0.382	-0.01	0.05
																		siHSPB7	5	1	-0.016	0.008	0.384	-0.04	0.01
																		siHSP70/siHSPA1A	6	1	-,033*	0.008	0.002	-0.06	-0.01
																		siHSP110	7	1	-,058*	0.009	<,001	-0.08	-0.03
																		siBAG3	8	1	,031*	0.008	0.004	0.01	0.06
																		siDNAJA1	9	1	0.025	0.009	0.079	0	0.05
																		siDNAJA2	10	1	-0.007	0.009	0.998	-0.03	0.02
																		siDNAJB1	11	1	-0.017	0.009	0.455	-0.04	0.01
																		siDNAJB2	12	1	-0.008	0.008	0.981	-0.03	0.02
																		siDNAJB6	13	1	-,058*	0.008	<,001	-0.08	-0.03
																		siDNAJB4	14	1	-0.006	0.009	0.999	-0.03	0.02
																			* The mean difference is significant at the 0.05 level.
																			a Dunnett t-tests treat one group as a control, and compare all other groups against it.

## Sheet: Figure 2b
Puncta area per cell
	Vec	Wt	H31Q
cell 1	1103	0	5301
cell 2	936	1732	4036
cell 3	2217	44	4715
cell 4	1810	0	2472
cell 5	2758	0	883
cell 6	1961	0	5578
cell 7	1961	197	9818
cell 8	3121	0	1125
cell 9	2482	152	845
cell 10	2382	473	3518
cell 11	7283	429	593
cell 12	2292	0
cell 13	3648	0
cell 14		0
cell 15		431
cell 16		1197
cell 17		140
cell 18		2
cell 19		127
cell 20		648
cell 21		59
cell 22		0
cell 23		122
cell 24	5416	125	9963
cell 25	4499	0	342
cell 26	2988	574	5152
cell 27	6238	0	1121
cell 28	4859	14	3940
cell 29	5095	0	6497
cell 30	2551	239	1122
cell 31	979	41	2885
cell 32	883	0	7218
cell 33	6029	365	7890
cell 34	3890	206	2165
cell 35	2493	243	2444
cell 36	9121	162	2113
cell 37	2075	344	3830
cell 38		349	458
cell 39		0	1438
cell 40		673	2803
cell 41		87	630
cell 42		0	4788
cell 43		0
cell 44		68
cell 45		601
AV	3372.96	218.756	3522.77
SD	2075.57	341.857	2726.16
p-value (to wt)	2.09525e-08		0.00121429
adjusted p-value	4.19049e-08		0.00242859

## Sheet: Figure 2d
dualPIM degradation
	set1	set2	set3	set4	AV	SD	p-value (to Vec)	adjusted p-value
siCtr	1	1	1	1	1	0	0.000508294	0.00152488
Vec	0.227192	0.36307	0.154517	0.169256	0.228509	0.0950332
wt	0.548213	0.521024	0.385703	0.542256	0.499299	0.0766242	0.00488332	0.01465
H31Q	0.234066	0.429789	0.141739	0.120469	0.231516	0.141079	0.9731	2.9193

## Sheet: Figure 2g
Puncta size
	1	2	3	4	5	6	7	8	9	AV	SD	p-value
siCtr	28.8409	29.9695	25.899	26.4568	33.6619	29.9832	33.3273	31.8488	36.6093	30.733	3.49041								ANOVA
siCtr; BAF	22.9432	25.5952	23.3834	27.1163	24.9568	25.0155	27.9983	24.0306	22.2478	24.8097	1.89926	0.01							VAR00006
siDNAJB6	38.9701	46.2803	43.7981	35.6949	47.066	40.1477	44.8233	39.1318	37.6831	41.5106	4.06603	<,001								Sum of Squares	df	Mean Square	F	Sig.
siHSP110	46.2266	41.6401	48.2948	40.8139	40.4853	45.5419	39.3463	38.591	36.3159	41.9173	3.94931	<,001							Between Groups	2256.19	4	564.048	36.148	<,001
siHSP70	39.6674	42.6274	43.262	38.5895	43.9923	53.026	38.8334	42.5652	32.6898	41.6948	5.48622	<,001							Within Groups	624.147	40	15.604
																			Total	2880.34	44
																			Multiple Comparisons
																			Dependent Variable: VAR00006
																			Dunnett t (2-sided) a
																			(I) VAR00007	(J) VAR00007	Mean Difference (I-J)	Std. Error	Sig.	95% Confidence Interval
																								Lower Bound	Upper Bound
																		siCtr; BAF	2	1	-5,92331*	1.86212	0.01	-10.6584	-1.1882
																		siDNAJB6	3	1	10,77759*	1.86212	<,001	6.0425	15.5127
																		siHSP110	4	1	11,18434*	1.86212	<,001	6.4492	15.9195
																		siHSP70	5	1	10,96181*	1.86212	<,001	6.2267	15.6969
																			* The mean difference is significant at the 0.05 level.
																			a Dunnett t-tests treat one group as a control, and compare all other groups against it.

## Sheet: Figure 2h
degradation rate
	set1	set2	set3	set4	set5	set6	set7	set8	set9	AV	SD	p-value				ANOVA
siCtr	-0.00332267	-0.00286618		0.0142239	0.00336082	0.00272196	0.00372052	0.0108556	0.0110961	0.00497374	0.00651571					VAR00001
BAF	-0.00644319	-0.00788916	-0.00535256	-0.00565493	-0.00451598	-0.00517043	0.00176451	0.00089932	-0.00103318	-0.00371062	0.00340185	0.004					Sum of Squares	df	Mean Square	F	Sig.
siDNAJB6	-0.0117001	-0.0126453	-0.007535	-0.00944931	-0.00950241	-0.00842489	-0.000457258	-0.0021058	-0.000968682	-0.00697652	0.00463236	<,001				Between Groups	0.001	4	0	6.473	<,001
siHSP110	-0.00892034	-0.0133248	-0.00864195	0.000569042	-0.0038964	0.00045294	-0.000430966	0.00284613	0.00662572	-0.00274674	0.00644013	0.011				Within Groups	0.001	39	0
siHSPA1A	-0.00052049	-0.00686687	-0.00125757	-0.000759831	-0.000959075	-0.00512757	0.00281929	0.00290421	0.00295964	-0.000756474	0.00347828	0.078				Total	0.002	43
																Multiple Comparisons
																Dependent Variable: VAR00001
																Dunnett t (2-sided) a
																(I) VAR00002	(J) VAR00002	Mean Difference (I-J)	Std. Error	Sig.	95% Confidence Interval
																					Lower Bound	Upper Bound
															BAF	2	1	-,00868*	0.00245	0.004	-0.0149	-0.0025
															siDNAJB6	3	1	-,01195*	0.00245	<,001	-0.0182	-0.0057
															siHSP110	4	1	-,00772*	0.00245	0.011	-0.0139	-0.0015
															siHSPA1A	5	1	-0.00573	0.00245	0.078	-0.0119	0.0005
																* The mean difference is significant at the 0.05 level.
																a Dunnett t-tests treat one group as a control, and compare all other groups against it.

## Sheet: Figure 3a
Puncta size
	siCTR	Baf	siA1	siA2	siA3	siA4	siA5	siA6	siA7	siB1	siB2	siB3	siB4	siB5	siB6	siB7	siB8	siB9	siB10	siB11	siC1	siC2	siC3	siC4	siC5	siC6	siD1	siD2	siD3	siD4	siD5	siD6	siD7	siD8	siD9	siD10	siD11	siD12	siD13	siD14	ADRM1
set1	16.9494	17.0621	16.0823	14.4156	16.2866	16.6499	17.6638	17.985	19.5254	18.8863		17.6988	16.9474		13.6519	15.6996	15.4818	14.9057	16.7076	13.3504							33.5734	40.4398	27.6289	18.7322	19.8867	34.9221	32.3063	35.2605	17.5782	15.6236	37.2722	20.1813	21.4864	40.1073	15.008
set2	13.7353	13.928	14.9446	16.0584	15.9586	16.1298	17.1027	17.6463	19.3022	21.6399		16.169	17.4726		14.4448	17.1841	15.6967	20.8674	10.6107	14.9208							36.5705	33.0629	25.5095	12.9508	18.1986	31.0541	27.5465	39.3091	13.8141	16.8175	28.6977	24.0523	16.6027	37.8326	17.5023
set3	18.5066	15.039	17.9539	18.8758	19.7805	18.464	15.152	16.4091	19.5857	19.3025		16.3735	20.5243		16.7079	17.0736	16.9535	16.8742	15.2674	13.8169							32.1047	27.6938	22.3626	18.9621	15.5975	25.0536	21.5634	34.7156	18.7291	16.4901	28.2939	21.2491	20.1737	33.6643	14.1249
set4	14.6267	12.0282									19.1735			23.2192							34.9664	29.3963	37.2217	28.5016	32.4038	28.8115
set5	20.2014	11.331									21.5721			22.908							32.5951	27.6896	25.8875	25.6301	31.6136	27.2186
set6	10.6665	22.7874									23.2378			21.7379							38.8862	31.6098	30.5449	38.126	35.5148	31.1544
set7	19.5841										22.238			21.0782							31.9686				30.2699
AV	16.3243	15.3626	16.3269	16.4499	17.3419	17.0812	16.6395	17.3468	19.4711	19.9429	21.5554	16.7471	18.3148	22.2358	14.9349	16.6524	16.044	17.5491	14.1952	14.0293	34.6041	29.5652	31.218	30.7526	32.4505	29.0615	34.0829	33.7321	25.167	16.8817	17.8943	30.3433	27.1388	36.4284	16.7071	16.3104	31.4213	21.8276	19.4209	37.2014	15.5451
SD	3.47388	4.18452	1.51947	2.25572	2.11823	1.22541	1.31843	0.829552	0.149356	1.48429	1.72915	0.830537	1.93143	1.00117	1.58588	0.827015	0.794919	3.0376	3.18671	0.806457	3.13312	1.96552	5.697	6.54504	2.22469	1.97979	2.27608	6.39927	2.6498	3.40622	2.1607	4.97253	5.38301	2.50962	2.57065	0.616898	5.0711	1.99929	2.52739	3.26758	1.75158
p-value		1	1	1	1	1	1	1	0.971	0.885	0.179	1	1	0.072	1	1	1	1	1	1	<,001	<,001	<,001	<,001	<,001	<,001	<,001	<,001	0.002	1	1	<,001	<,001	<,001	1	1	<,001	0.236	0.976	<,001	1
ANOVA
VAR00002
	Sum of Squares	df	Mean Square	F	Sig.			Multiple Comparisons
Between Groups	6984.67	40	174.617	19.16	<,001			Dependent Variable: VAR00002
Within Groups	847.545	93	9.113					Dunnett t (2-sided) a
Total	7832.21	133						(I) VAR00003	(J) VAR00003	Mean Difference (I-J)	Std. Error	Sig.	95% Confidence Interval
													Lower Bound	Upper Bound
							Baf	2	1	-0.962	1.68	1	-6.43	4.5
							siA1	3	1	0.003	2.083	1	-6.78	6.78
							siA2	4	1	0.126	2.083	1	-6.65	6.91
							siA3	5	1	1.018	2.083	1	-5.76	7.8
							siA4	6	1	0.757	2.083	1	-6.02	7.54
							siA5	7	1	0.315	2.083	1	-6.47	7.1
							siA6	8	1	1.023	2.083	1	-5.76	7.8
							siA7	9	1	3.147	2.083	0.971	-3.63	9.93
							siB1	10	1	3.619	2.083	0.885	-3.16	10.4
							siB2	11	1	5.231	1.892	0.179	-0.93	11.39
							siB3	12	1	0.423	2.083	1	-6.36	7.2
							siB4	13	1	1.99	2.083	1	-4.79	8.77
							siB5	14	1	5.912	1.892	0.072	-0.25	12.07
							siB6	15	1	-1.389	2.083	1	-8.17	5.39
							siB7	16	1	0.328	2.083	1	-6.45	7.11
							siB8	17	1	-0.28	2.083	1	-7.06	6.5
							siB9	18	1	1.225	2.083	1	-5.56	8.01
							siB10	19	1	-2.129	2.083	1	-8.91	4.65
							siB11	20	1	-2.295	2.083	1	-9.08	4.49
							siC1	21	1	18,280*	1.892	<,001	12.12	24.44
							siC2	22	1	13,241*	2.083	<,001	6.46	20.02
							siC3	23	1	14,894*	2.083	<,001	8.11	21.67
							siC4	24	1	14,428*	2.083	<,001	7.65	21.21
							siC5	25	1	16,126*	1.892	<,001	9.97	22.28
							siC6	26	1	12,737*	2.083	<,001	5.96	19.52
							siD1	27	1	17,759*	2.083	<,001	10.98	24.54
							siD2	28	1	17,408*	2.083	<,001	10.63	24.19
							siD3	29	1	8,843*	2.083	0.002	2.06	15.62
							siD4	30	1	0.557	2.083	1	-6.22	7.34
							siD5	31	1	1.57	2.083	1	-5.21	8.35
							siD6	32	1	14,019*	2.083	<,001	7.24	20.8
							siD7	33	1	10,814*	2.083	<,001	4.03	17.59
							siD8	34	1	20,104*	2.083	<,001	13.32	26.88
							siD9	35	1	0.383	2.083	1	-6.4	7.16
							siD10	36	1	-0.014	2.083	1	-6.79	6.77
							siD11	37	1	15,097*	2.083	<,001	8.32	21.88
							siD12	38	1	5.503	2.083	0.236	-1.28	12.28
							siD13	39	1	3.097	2.083	0.976	-3.68	9.88
							siD14	40	1	20,877*	2.083	<,001	14.1	27.66
							ADRM1	41	1	-0.779	2.083	1	-7.56	6
								* The mean difference is significant at the 0.05 level.
								a Dunnett t-tests treat one group as a control, and compare all other groups against it.

## Sheet: Figure 3b
GFP-positive cell area
	siCTR	Baf	siA1	siA2	siA3	siA4	siA5	siA6	siA7	siB1	siB2	siB3	siB4	siB5	siB6	siB7	siB8	siB9	siB10	siB11	siC1	siC2	siC3	siC4	siC5	siC6	siD1	siD2	siD3	siD4	siD5	siD6	siD7	siD8	siD9	siD10	siD11	siD12	siD13	siD14	ADRM1
set1	0.0425808	0.0507469	0.501755	0.238475	0.686084	0.176083	0.0436454	0.435968	0.459997	0.497966	0.284296	0.663314	0.532014	0.24827	0.705082	0.553354	0.038169	0.0259638	0.0463127	0.0448432	0.94136				0.832422		1.18321	0.952875	0.844747	0.328092	0.0373759	1.05426	0.842108	0.91951	0.0515616	0.0414754	0.945109	0.677641	0.800836	0.999487	0.0695346
set2	0.0545515	0.051	0.467172	0.259932	0.829153	0.126269	0.0472419	0.41246	0.416091	0.486306	0.464596	0.706921	0.182944	0.399798	0.75533	0.683303	0.0289949	0.0189954	0.0394682	0.0331557	1.01372				0.944541		1.11072	0.902848	0.983835	0.282813	0.0442152	0.957822	0.915415	0.919685	0.0604289	0.0404507	0.92219	0.314257	0.80308	0.899305	0.0527075
set3	0.0359492	0.0438119	0.492647	0.329558	0.712658	0.153712	0.0529711	0.416493	0.50686	0.352083	0.571591	0.633355	0.321105	0.511435	0.720443	0.59965	0.040803	0.0328461	0.0459806	0.0474107	0.786301	0.787435	0.775244	0.670734	0.787291	0.79357	1.18523	0.990356	1.03567	0.181634	0.0420216	0.983613	0.827214	0.906481	0.0451641	0.0355881	0.906303	0.713982	0.765309	0.971134	0.0350336
set4	0.0503956																				0.816919	0.804847	0.759386	0.615572	0.732309	0.78318
set5	0.0354727																				0.824601	0.825521	0.794196	0.640857	0.798688	0.865049
set6	0.0345289	0.0696852
set7	0.0412962
AV	0.0421107	0.053811	0.487191	0.275988	0.742632	0.152021	0.0479528	0.421641	0.460983	0.445451	0.440161	0.667863	0.345354	0.386501	0.726952	0.612102	0.035989	0.0259351	0.0439205	0.0418032	0.87658	0.805934	0.776275	0.642388	0.81905	0.813933	1.15972	0.948693	0.95475	0.26418	0.0412042	0.998564	0.861579	0.915225	0.0523849	0.0391714	0.924534	0.568627	0.789741	0.956642	0.0524253
SD	0.00778683	0.0110945	0.0179253	0.0476172	0.0760987	0.0249496	0.0047033	0.012571	0.0453925	0.0810697	0.145198	0.0369938	0.175794	0.132086	0.0257483	0.0658637	0.00619854	0.00692538	0.00385939	0.0075982	0.0967148	0.0190662	0.017428	0.0276131	0.0788575	0.0445715	0.0424441	0.043904	0.0987284	0.0749857	0.0034921	0.049925	0.047214	0.00757317	0.00766563	0.00314521	0.0195089	0.221039	0.0211887	0.0516396	0.0172523
p-value		1	<,001	<,001	<,001	0.431	1	<,001	<,001	<,001	<,001	<,001	<,001	<,001	<,001	<,001	1	1	1	1	<,001	<,001	<,001	<,001	<,001	<,001	<,001	<,001	<,001	<,001	1	<,001	<,001	<,001	1	1	<,001	<,001	<,001	<,001	1
	ANOVA							Multiple Comparisons
	VAR00003							Dependent Variable: VAR00003
		Sum of Squares	df	Mean Square	F	Sig.		Dunnett t (2-sided) a
	Between Groups	16.91	40	0.423	93.66	<,001		(I) VAR00004	(J) VAR00004	Mean Difference (I-J)	Std. Error	Sig.	95% Confidence Interval
	Within Groups	0.411	91	0.005									Lower Bound	Upper Bound
	Total	17.321	131				Baf	2	1	0.009	0.041	1	-0.12	0.14
							siA1	3	1	,445*	0.048	<,001	0.29	0.6
							siA2	4	1	,234*	0.048	<,001	0.08	0.39
							siA3	5	1	,700*	0.048	<,001	0.55	0.85
							siA4	6	1	0.11	0.048	0.431	-0.04	0.26
							siA5	7	1	0.006	0.048	1	-0.15	0.16
							siA6	8	1	,379*	0.048	<,001	0.23	0.53
							siA7	9	1	,419*	0.048	<,001	0.26	0.57
							siB1	10	1	,403*	0.048	<,001	0.25	0.56
							siB2	11	1	,398*	0.048	<,001	0.24	0.55
							siB3	12	1	,626*	0.048	<,001	0.47	0.78
							siB4	13	1	,303*	0.048	<,001	0.15	0.46
							siB5	14	1	,344*	0.048	<,001	0.19	0.5
							siB6	15	1	,685*	0.048	<,001	0.53	0.84
							siB7	16	1	,570*	0.048	<,001	0.42	0.72
							siB8	17	1	-0.006	0.048	1	-0.16	0.15
							siB9	18	1	-0.016	0.048	1	-0.17	0.14
							siB10	19	1	0.002	0.048	1	-0.15	0.16
							siB11	20	1	0	0.048	1	-0.15	0.15
							siC1	21	1	,834*	0.041	<,001	0.7	0.97
							siC2	22	1	,764*	0.048	<,001	0.61	0.92
							siC3	23	1	,734*	0.048	<,001	0.58	0.89
							siC4	24	1	,600*	0.048	<,001	0.45	0.75
							siC5	25	1	,777*	0.041	<,001	0.64	0.91
							siC6	26	1	,772*	0.048	<,001	0.62	0.93
							siD1	27	1	1,117*	0.048	<,001	0.96	1.27
							siD2	28	1	,906*	0.048	<,001	0.75	1.06
							siD3	29	1	,913*	0.048	<,001	0.76	1.07
							siD4	30	1	,222*	0.048	<,001	0.07	0.38
							siD5	31	1	-0.001	0.048	1	-0.16	0.15
							siD6	32	1	,956*	0.048	<,001	0.8	1.11
							siD7	33	1	,819*	0.048	<,001	0.67	0.97
							siD8	34	1	,873*	0.048	<,001	0.72	1.03
							siD9	35	1	0.01	0.048	1	-0.14	0.16
							siD10	36	1	-0.003	0.048	1	-0.16	0.15
							siD11	37	1	,882*	0.048	<,001	0.73	1.04
							siD12	38	1	,526*	0.048	<,001	0.37	0.68
							siD13	39	1	,747*	0.048	<,001	0.59	0.9
							siD14	40	1	,914*	0.048	<,001	0.76	1.07
							ADRM1	41	1	0.01	0.048	1	-0.14	0.16
								* The mean difference is significant at the 0.05 level.
								a Dunnett t-tests treat one group as a control, and compare all other groups against it.

[truncated: 64 more sheets: Figure 3e, Figure 3f, Figure 3g, Figure 4b, Figure 4c, Figure 4e, Figure 4f, Figure 4h, Figure 4i, Figure 5a, Figure 5b, Figure 5c, Figure 5d, Figure 5f, Figure 5g, Figure 5h, Figure 6a, Figure 6c, Figure 7b, Figure 7c …]
